# Supplementary material for: Predictors of ambulance transport to first health facility among injured patients in southern Sri Lanka
Source: PLoS One. 2021 Jun 25;16(6):e0253410. doi: 10.1371/journal.pone.0253410 (PMC8232418; doi:10.1371/journal.pone.0253410)
Supplement: S1 File — This is the de-identified dataset used in all analyses contained within this manuscript. (CSV) [file pone.0253410.s001.csv]

participant_id	studyid	demographics_complete	sex	age	education	education_othr	job	patient_background_complete	relationship	relationship_othr	nmbrofadults	nmbrofchildren	mnthly_income	vehicle	vehicle_type___1	vehicle_type___2	vehicle_type___3	vehicle_type___4	vehicle_type___99	hlthinsurance	disease	disease_specify	relationship_family_complete	dow_injury	time_injury	location	locationtype	locationtype_othr	mechofinjury	mechofinjury_other	intentinjury	intentinjury_othr	alcohol	injury_event_complete	modeoftravel	modeoftravel_othr	roadusertype	roadusertype_other	traffic_injury_only_complete	delayinseekcare	delayinseekcare_hrs	delayinseekcare_min	waittimetransport	waittimetransport_hrs	waittimetransport_min	numberpartofphtrip	nmbrofstages	stage1_mode	stage1_mode_othr
1	3	2	1	27	4		machine operator	2	2		4	2	40000	1	0	1	1	0	0	1	0		2	4	18:30	Borala, Pachchale, Ahangama	3		1		1		0	2	4		2		2	1			0			1	2	6
2	4	2	2	49	9		housewife	2	2		2	3	20000	0	0	0	0	0	0	0	0		2	4	20:25	Kandewatta road, Galwathugoda	3		4		1		0	2					2	1			0			0	1	3
3	5	2	2	25	5		student	2	1		4	1	60000	1	0	1	0	1	0	0	0		2	4	17:00	Walahanduwa	3		1		1		0	2	4		2		2	1			0			0	1	3
4	6	2	2	41	4		housewife	2	2		3	1	30000	1	0	1	0	0	0	0	0		2	5	17:00	yakahandiya	3		1		1		0	2	4		3		2	1			0			0	1	7
5	7	2	1	27	5		machine operator	2	1		5	0	30000	1	0	0	1	0	0	0	0		2	5	17:00	nayapamula, baddegama	3		5		3		0	2					2	0	2	30	0			1	2	3
6	8	2	1	50	4		laborer	2	2		4	2	40000	1	0	1	0	0	0	0	0		2	5	14:00	gurullawala junction, ahangama	3		1		1		1	2	4		2		2	0			0			1	2	3
7	9	2	2	33	4		housewife	2	1		3	1	45000	1	0	0	1	0	0	0	1	depression	2	2	11:30	no 27/B, galahenakanda, ampegama	1		10		2		0	2					2	1			0			1	2	3
8	10	2	1	31	5		teacher	2	2		4	1	70000	1	0	1	0	0	0	0	0		2	5	16:15	Thelikada	3		1		1		0	2	4		2		2	1			0			0	1	3
9	13	2	1	34	9		laborer	2	2		3	1	15000	0	0	0	0	0	0	0	0		2	5	15:00	hiniduma	2		12	log fell on left foot	1		0	2					2	0	6	0	0			1	2	12
10	16	2	1	41	4		driver	2	2		4	2	30000	0	0	0	0	0	0	0	0		2	4	21:00	Kiralagahawela	1		4		1		1	2					2	0	8	0	0			1	2	3
11	17	2	2	41	5		housewife	2	2		3	2	50000	1	0	1	0	0	0	0	0		2	7	14:00	ahangama	3		1		1		0	2	3		3		2	1			0			0	1	12
12	18	2	1	31	4		laborer	2	2		3	1	27000	1	1	0	0	0	0	0	0		2	3	8:50	wakwella road near bus stop, hapugala, wakwella	3		1		1		1	2	2		2		2	1			1	0	15	0	1	11	tractor
13	30	2	1	32	5		unemployed	2	2		3	1	40000	1	0	0	1	0	0	1	0		2	2	19:30	elabada, ginthota	7		5		3		1	2					2	0	1	30	1	0	30	0	1	7
14	101	2	1	22	5		airforce officer	2	1		4	1	75000	1	0	0	0	1	0	0	0		2	4	9:00	ranasiri uyana, ranapanadeniya, rathgama	1		12	object (motorbike) fell on body	1		0	2					2	0	3	0	0			0	1	4
15	102	2	1	30	6		teaching	2	1		2	0	35000	0	0	0	0	0	0	1	0		2	4	1:00	chethiyagiri wiharaya, kalegana, galle	1		4		1		0	2					2	0	7	0	0			0	1	3
16	103	2	2	49	2		unemployed	2	2		4	1	20000	1	0	1	0	0	0	0	1	hypertension, dyslipidemia	2	4	11:30	kankanangoda, gonapinuwala	1		4		1		0	2					2	1			1	0	15	1	2	3
17	108	2	2	43	2		unemployed	2	2		4	2	50000	1	0	1	0	0	0	1	0		2	1	11:30	waththa para (road), no 4, land, nakiyadeniya	3		1		1		0	2	4		2		2	0	22	0	0			0	1	3
18	21	2	1	38	2		machine operator	2	2		3	2	45000	1	0	0	1	0	0	1	0		2	1	18:30	kumara road, patuwana, dodanduwa	2		6		1		1	2					2	1			0			0	1	3
19	25	2	2	26	5		teacher	2	2		3	1	45000	1	0	0	0	1	0	1	0		2	1	15:15	balapitiya	3		1		2		0	2	5		3		2	1			0			1	2	12
20	31	2	1	20	5		clerk	2	1		4	1	50000	1	0	1	0	0	0	0	0		2	3	17:30	galgoda watta, galle	3		1		1		0	2	3		3		2	1			0			1	2	3
21	47	2	1	32	5		fitness trainer	2	2		2	1	40000	0	0	0	0	0	0	0	0		2	6	19:00	near sahana restaurant, magalle, galle	3		1		1		0	2	3		3		2	1			0			0	1	12
22	106	2	1	22	4		store keeper at mas holding	2	1		5	3	30000	1	0	0	1	0	0	0	0		2	7	8:00	dikela junction, bataduwa galle	3		1		1		0	2	3		2		2	1			1	0	10	0	1	10
23	107	2	1	38	2		laborer	2	2		2	1	30000	1	0	1	0	0	0	0	0		2	5	16:20	nawinna, uluwitike	3		6		3		0	2					2	1			0			0	1	3
24	109	2	1	35	5		swimming instructor	2	2		2	1	60000	1	0	1	0	0	0	1	0		2	2	17:30	near express bus stop; galle road, wadduwa	3		1		1		0	2	9		3		2	1			0			1	2	1
25	11	2	1	45	6		financial manager	2	2		4	1	250000	1	0	0	0	1	0	1	0		2	6	12:15	near hidayath food city, tanipolgaha	3		1		1		0	2	1		1		2	1			0			0	1	4
26	23	2	1	24	5		unemployed	2	1		4	2	40000	1	0	1	0	0	0	0	0		2	1	22:30	boossa, near post office on galle road	3		1		1		0	2	4		2		2	1			0			0	1	3
27	28	2	2	26	5		teacher	2	2		3	0	50000	1	0	0	0	1	0	1	0		2	2	13:30	No 2, beliketiya watta, hirimbura, Galle	5		4		1		0	2					2	1			0			0	1	3
28	29	2	1	63	2		unemployed	2	2		4	1	35000	0	0	0	0	0	0	0	1	type 2 diabetes	2	2	18:00	17/B, Kappiyagoda, Nagoda	1		4		1		0	2					2	0	3	0	1	1	0	0	1	3
29	36	2	2	25	5		teacher	2	1		3	1	40000	1	0	0	0	1	0	0	0		2	3	10:30	Meedigama, ahangama	1		6		1		0	2					2	0	1	30	0			0	1	7
30	38	2	1	48	5		technical officer	2	2		4	1	55000	1	0	0	0	1	0	1	1	type 2 diabetes, hypertension	2	4	11:30	palamakumbura, richmond hill, galle	1		4		1		1	2					2	0	2	0	1	1	30	0	1	6
31	39	2	1	26	7		engineer	2	1		3	2	60000	1	0	0	0	1	0	1	0		2	4	13:30	ehelapitiya, neluwa	10		12	heavy weight fallen over left side of body	1		0	2					2	0	1	30	0			1	2	7
32	44	2	2	64	1		housewife	2	2		3	0	25000	0	0	0	0	0	0	0	0		2	4	13:00	379, Kalukanda road, walliwala, weligama	1		4		1		0	2					2	0	1	30	0			0	1	3
33	1	2	1	23	4		cinnamon peeling	2	1		4	1	30000	1	0	0	1	0	0	0	0		2	4	15:00	7 milepost, uragaha road, elpitiya	3		1		1		0	2	4		2		2	1			0			1	2	7
34	2	2	1	41	4		driver	2	2		2	1	30000	1	0	1	0	0	0	0	0		2	4	15:00	tibbatuwa road, akuressa	1		4		1		0	2					2	0	1	30	1	0	30	0	1	12
35	14	2	1	74	4		unemployed	2	2		5	0	35000	1	0	1	0	0	0	0	0		2	6	23:00	20/7, lehuwala, unanwitiya, baddegama	1		4		1		0	2					2	1			1	0	20	0	1	3
36	19	2	1	46	4		laborer	2	2		3	2	25000	1	0	1	0	0	0	0	0		2	7	12:30	Kalegana road, ginthota, galle	2		4		1		0	2					2	1			0			1	2	6
37	20	2	1	85	2		retired teacher	2	2		4	1	35000	1	0	1	0	0	0	1	1	type 2 diabetes	2	1	15:30	No. 137/B, Pitigala-omatta road, mannagoda, elpitiya	1		4		1		0	2					2	0	2	30	1	0	30	1	2	3
38	22	2	1	48	4		teacher	2	2		4	1	40000	1	0	0	1	0	0	1	1	hypertension	2	1	15:35	koralegama (near koralegama post office), panangala	1		4		1		1	2					2	0	3	30	0			0	1	3
39	32	2	1	36	5		teacher	2	2		3	2	50000	1	0	1	1	0	0	1	1	hypertension	2	3	13:15	haloluwawatta, bope, galle	2		6		1		0	2					2	1			0			0	1	6
40	37	2	2	44	4		supervisor at a garment store	2	2		3	2	40000	0	0	0	0	0	0	1	1	type 2 diabetes	2	3	19:30	gedarawatta, morawaka, southern province	1		6		1		0	2					2	1			0			0	1	3
41	12	2	1	74	1		unemployed	2	2		2	0	15000	0	0	0	0	0	0	0	1	type 2 diabetes, hypertension	2	5	16:00	temple road, mahakarawa, balapitiya	3		1		1		0	2	1		1		2	1			0			1	2	7
42	33	2	1	42	4		laborer	2	2		2	1	35000	1	0	1	0	0	0	0	1	epilepsy	2	2	14:30	47/2, aariyakortuwa, kariyamadiththa	1		4		1		1	2					2	0	2	30	1	1	0	1	2	3
43	67	2	1	47	5		laborer	2	2		4	1	40000	1	0	0	1	0	0	0	0		2	6	17:30	urala, wanduramba	1		4		1		0	2					2	1			0			0	1	12
44	90	2	2	40	9		housewife	2	2		5	2	55000	1	0	1	0	0	0	0	0		2	1	16:00	ilukwatta, diyalape, akuressa	1		5		1		0	2					2	1			0			0	1	3
45	91	2	2	22	5		unemployed	2	1		3	0	45000	1	0	1	0	0	0	0	0		2	1	10:30	no 37, halgalwila, galle	1		4		1		0	2					2	0	2	0	1	1	0	0	1	7
46	92	2	2	38	4		self-employed	2	2		4	1	55000	1	0	0	1	0	0	0	1	type 2 diabetes	2	1	17:00	galle-colombo main road, thelwatta	3		1		1		0	2	3		3		2	0	1	30	1	0	30	0	1	7
47	76	2	2	64	1		unemployed	2	4		3	1	35000	1	0	0	1	0	0	0	0		2	6	15:30	budungala, walpola, imaduwa	1		8		1		0	2					2	1			0			0	1	3
48	77	2	2	95	9		unemployed	2	4		3	1	25000	0	0	0	0	0	0	0	0		2	6	11:00	no. 27/B, halpe, unawatuna	1		4		1		0	2					2	1			0			0	1	3
49	78	2	2	25	5		unemployed	2	1		3	0	45000	0	0	0	0	0	0	0	1	hypothyroidism; depression	2	6		bopitiya, beliduwa, akuressa	1		4		1		0	2					2	1			0			0	1	3
50	79	2	2	20	5		unemployed	2	1		3	1	50000	1	0	1	0	0	0	0	0		2	6	18:30	galle, colombo main road dodanduwa near dodanduwa bus stop	3		1		1		0	2	4		3		2	1			0			0	1	7
51	84	2	1	44	4		laborer	2	2		4	2	40000	1	0	1	0	0	0	0	1	depression	2	7	15:30	siripela, wellabada, boossa	1		5		3		0	2					2	1			0			0	1	3
52	85	2	1	44	2		driver	2	2		4	2	35000	1	0	0	1	0	0	0	0		2	7	14:30	navinna, uluwitike	1		6		1		1	2					2	1			0			0	1	3
53	52	2	1	38	4		telecom technician	2	2		2	1	34000	1	0	0	1	0	0	0	0		2	5	10:30	patuwatha, dodanduwa, hikkaduwa	2		9		1		0	2					2	1			0			0	1	7
54	15	2	2	42	5		teacher	2	2		3	2	55000	1	0	1	1	0	0	1	1	bronchial asthma	2	2	11:00	senanayaka road, ginigel thuduwa, walahanduwa	5		4		1		0	2					2	0	1	30	1	0	30	0	1	3
55	41	2	2	29	5		housewife	2	2		3	1	40000	1	0	1	0	0	0	0	0		2	3	19:30	ginimellagaha, dodangoda	1		4		1		0	2					2	0	1	30	0			0	1	3
56	43	2	2	50	4		housewife	2	2		4	1	50000	1	0	0	1	0	0	1	1	gastro-esophageal reflux	2	7	5:30	embilipitiya-middeniya road, near president college in embilipitiya	3		1		1		0	2	4		3		2	0	2	0	0			1	2	7
57	45	2	2	84	9		housewife	2	4		3	1	30000	1	0	1	0	0	0	0	1	hypertension	2	6	15:30	pituwala road, kudagala, elpitiya	1		4		1		0	2					2	1			0			1	2	3
58	48	2	1	34	4		farmer	2	2		2	3	35000	1	0	1	0	0	0	1	0		2	5	21:30	thiniyawala, neluwa	1		4		1		0	2					2	1			0			1	2	3
59	49	2	1	70	1		farmer	2	2		8	0	30000	0	0	0	0	0	0	0	1	hypertension, epilepsy	2	7	5:00	bangama, maliduwa, akuressa	1		4		1		0	2					2	1			0			0	1	3
60	50	2	1	38	5		cash officer dialog distributor	2	2		2	1	45000	1	0	1	1	0	0	0	1	hypertension, ischaemic heart disease	2	5	7:45	galle road, dodanduwa, hikkaduwa	3		1		1		0	2	4		2		2	1			0			0	1	3
61	53	2	1	46	5		business	2	2		2	2	30000	1	0	1	0	0	0	0	0		2	5	10:30	1/202 Wakwella road, galle	1		4		1		0	2					2	0	3	0	0			1	2	6
62	27	2	1	61	2		unemployed	2	2		3	1	40000	1	0	1	0	0	0	1	1	type 2 diabetes, hyptertension	2	2	18:30	No 75, isurupura, baddegama	1		4		1		0	2					2	1			0			1	2	3
63	34	2	1	57	4		unemployed	2	2		4	1	45000	1	0	0	1	0	0	1	0		2	3	10:15	paththinigoda, pitigala	1		4		1		0	2					2	0	2	0	1	0	15	1	2	3
64	35	2	2	72	9		housewife	2	2		2	0	20000	0	0	0	0	0	0	1	1	type 2 diabetes	2	2	14:30	175/D, higgahawatta, godakanda, karapitiya	1		6		1		0	2					2	1			0			0	1	4
65	57	2	1	22	6		university student	2	1		4	2	65000	1	0	0	0	1	0	0	0		2	2	8:15	godakanda-narawala road, near narawala sanasa bank, narawala, poddala	3		1		1		0	2	4		2		2	0	2	0	0			1	2	3
66	58	2	1	61	2		laborer	2	2		4	0	15000	0	0	0	0	0	0	0	0		2	6	10:00	ulandoowa, rathgama	2		6		1		0	2					2	1			0			1	2	9
67	59	2	1	42	99		business	2	2		4	2		1	0	1	0	0	0	99	0		2	5	11:00	kotakira, maha uragaha, elpitiya	1		4		1		0	2					2	1			0			1	2	6
68	83	2	1	76	2		unemployed	2	4		3	2	40000	1	0	1	0	0	0	0	1	type 2 diabetes	2	7	9:30	15/B, halpathota, baddegama	1		4		1		1	2					2	0	2	0	1	1	0	0	1	7
69	86	2	1	46	5		hotel manager	2	3		3	0	60000	1	0	0	0	1	0	1	1	type 2 diabetes	2	6	9:30	No 24/B, ranmal road, ilupgalla, diyalape, akuressa	7		8		1		0	2					2	1			0			1	2	3
70	89	2	2	40	7		teacher	2	2		2	1	67000	1	0	1	0	0	0	1	1	leukemia	2	1	15:30	No 137/2B, godabedda, dodanduwa	3		1		1		0	2	3		3		2	1			0			0	1	6
71	118	2	1	61	4		laborer	2	2		3	2	30000	0	0	0	0	0	0	0	0		2	3	11:30	No 43, boralessa, deniyaya road, imaduwa	2		8		1		0	2					2	1			0			0	1	7
72	153	2	1	26	4		unemployed	2	1		3	0	50000	1	0	1	0	0	0	0	0		2	1	15:30	kumbe, baddegama	3		1		1		0	2	4		2		2	1			0			1	2	4
73	157	2	1	18	4		unemployed	2	1		4	1	30000	0	0	0	0	0	0	0	0		2	1	16:00	ambagaha junction, hikkaduwa	3		1		1		0	2	4		2		2	1			0			1	2	4
74	158	2	1	66	4		unemployed	2	2		4	0	20000	1	1	0	0	0	0	0	0		2	1	16:00	gonapinuwala, hikkaduwa	3		1		1		0	2	2		2		2	1			0			1	2	3
75	160	2	1	65	5		clerk	2	2		5	0	25000	1	0	1	0	0	0	0	0		2	1	5:30	walipatha, karapitiya	1		4		1		0	2					2	1			0			0	1	3
76	178	2	1	35	5		businessman	2	1		2	1	67000	1	0	1	0	0	0	0	0		2	3	6:45	ambalangoda-elpitiya-pitigala road, karandeniya	3		1		1		0	2	4		2		2	1			0			1	2	7
77	124	2	1	49	5		technical officer	2	2		3	1	45000	1	0	1	0	0	0	0	0		2	4	9:00	galhirewatta, agaliya-near temple	3		1		1		1	2	4		2		2	1			0			1	2	3
78	125	2	2	79	9		unemployed	2	4		2	0	30000	0	0	0	0	0	0	0	1	hypertension	2	4	10:30	17/4 thotawatta, watugedara	1		4		1		0	2					2	1			0			1	2	3
79	24	2	1	25	5		businessman	2	1		3	2	50000	1	0	0	0	1	0	0	0		2	1	12:30	colombo-galle main road, near ambalangoda railway	3		1		1		0	2	4		2		2	1			0			0	1	6
80	26	2	2	61	2		unemployed	2	2		4	1	35000	1	0	1	0	0	0	0	1	type 2 diabetes, hypertension	2	1	17:15	kiriwelthuduwa, aluth ihala, mapalagama	1		4		1		0	2					2	0	3	30	1	2	0	0	1	3
81	40	2	2	72	2		unemployed	2	4		4	1	35000	0	0	0	0	0	0	0	1	epilepsy	2	1	7:30	keenagahathota, karandeniya	1		4		1		0	2					2	1			0			1	2	3
82	75	2	1	33	2		coconut plucker	2	2		3	1	40000	1	0	1	0	0	0	0	0		2	6	15:30	No. 2A, Gonnagahawatta, Godakauda, Karapitiya	2		12	heavy weight fallen on hand	1		0	2					2	1			0			0	1	3
83	74	2	1	36	5		bank officer	2	2		3	1	80000	1	0	0	0	1	0	1	1	hypertension	2	6	8:40	kadurupa road (near boossa regimental training school, boossa	3		1		1		1	2	4		3		2	1			0			0	1	7
84	105	2	1	31	5		technical officer	2	2		2	0	60000	1	0	1	0	0	0	1	0		2	2	7:30	akuressa-pasgoda road, near godapitiya buddha road, akuressa	3		1		1		1	2	3		3		2	1			0			0	1	12
85	81	2	1	65	7		retired engineer	2	2		3	1	70000	1	0	0	0	1	0	1	0		2	7	15:30	No 156/1, kajugaswaththa, ganegoda, elpitiya	2		4		1		1	2					2	0	1	30	0			0	1	7
86	80	2	1	72	2		unemployed	2	4		3	1	40000	1	0	1	0	0	0	0	1	hypertension	2	7	11:15	No. 35, gangarama cross road, magalle, galle	7		4		1		1	2					2	1			0			0	1	3
87	72	2	1	38	4		driver	2	2		2	3	25000	1	0	0	1	0	0	0	0		2	2	16:00	paranathanayamgoda, mapalagama	1		4		1		0	2					2	1			0			0	1	7
88	71	2	1	32	4		carpenter	2	2		2	1	35000	1	0	1	0	0	0	0	0		2	2	21:30	around milton hotel, unawatuna	2		6		1		0	2					2	1			0			0	1	3
89	70	2	1	26	4		driver	2	2		2	0	28000	1	0	1	0	1	0	0	0		2	2	19:30	galle road, kumarakanda, hikkaduwa	3		1		1		0	2	4		2		2	1			0			1	2	3
90	65	2	1	57	5		government laborer	2	2		5	1	38000	0	0	0	0	0	0	0	0		2	7	6:30	ranapaladeniya, rathgama	1		4		1		0	2					2	1			0			0	1	3
91	64	2	1	29	4		carpenter	2	2		2	0	20000	1	0	1	0	0	0	0	0		2	7	21:00	dalaihala, nawadagala, elpitiya	1		6		3		1	2					2	0	2	0	1	2	0	1	2	3
92	61	2	1	36	4		laborer	2	2		2	2	20000	0	0	0	0	0	0	0	0		2	6	14:30	rathgama, galle	7		2		3		1	2					2	1			0			0	1	12
93	60	2	2	24	4		unemployed	2	2		2	3	35000	1	0	1	0	0	0	0	0		2	5	17:30	rawatha junction, balapitiya	3		12	acid burn	3		0	2					2	1			0			1	2	12
94	54	2	1	20	5		sales rep for hutch	2	1		5	1	35000	1	0	1	1	0	0	0	0		2	5	17:00	around people bank, imaduwa	3		1		1		0	2	4		2		2	1			0			1	2	3
95	132	2	2	70	9		unemployed	2	4		3	2	30000	1	0	1	0	0	0	0	1	type 2 diabetes, hypertension	2	6	10:30	No 37, 'randilu', uluwitike	2		4		1		0	2					2	1			0			0	1	4
96	133	2	2	26	7		nurse	2	2		2	1	60000	1	0	1	0	0	0	1	0		2	7	14:30	No 103/B, Godakanda-narawala road, uluwitike, baddegama	1		6		1		0	2					2	1			0			0	1	3
97	134	2	1	84	4		unemployed	2	4		3	0	40000	1	0	1	0	0	0	0	1	diabetes	2	7	7:30	No 27, Mahamodara, Galle	1		4		1		1	2					2	1			0			0	1	7
98	135	2	1	32	5		businessman	2	2		4	2	75000	1	0	1	0	1	0	1	1	epilepsy	2	7	23:00	Galle-colombo main road, ambalangoda, near people's bank	3		1		1		0	2	4		2		2	1			0			1	2	7
99	136	2	1	21	6		university student	2	1		3	1	55000	1	0	0	1	0	0	0	0		2	7	9:45	godawatta (near temple), giuthota	3		1		1		1	2	4		2		2	1			0			0	1	3
100	137	2	2	55	7		teacher	2	2		4	2	67000	1	0	0	0	1	0	1	1	type 2 diabetes; hypertension	2	6	9:30	pallegama-kolawenigama road (near kolawenigama school); kolawenigama, deniyaya	3		1		1		0	2	4		3		2	0	1	30	1	0	15	0	1	12
101	161	2	2	22	5		self-employer	2	1		3	0	45000	1	0	1	0	0	0	0	0		2	1	9:30	No 281, Ambalankanda, Kapuhemwala, akmeemana	1		5		3		0	2					2	0	1	15	1	0	30	0	1	3
102	162	2	2	45	2		housewife	2	2		4	2	50000	1	0	1	0	0	0	0	1	hyperthyroidism	2	1	10:30	udugama-hiniduma road near koralegama sub post office, udugama	3		1		1		0	2	4		3		2	1			0			1	2	3
103	168	2	1	23	6		engineering student	2	1		4	1	60000	1	0	1	0	0	0	0	0		2	2	18:45	hapugala engineering faculty	6		5		3		0	2					2	1			0			0	1	3
104	96	2	1	41	2		laborer	2	2		2	4	15000	0	0	0	0	0	0	0	0		2	3	18:30	shanthanawaththa, hiniduma	1		5		3		1	2					2	1			0			1	2	3
105	97	2	1	65	4		fisherman	2	2		5	0	30000	0	0	0	0	0	0	0	1	schizophrenia	2	1	6:00	galle road, balapitiya	3		4		1		0	2					2	1			0			1	2	3
106	98	2	2	43	5		unemployed	2	2		2	2	50000	1	0	1	0	0	0	0	0		2	1	12:00	walahandawa, galle	1		4		1		0	2					2	1			0			1	2	3
107	141	2	1	45	6		sub post master	2	2		2	1	37000	1	0	0	0	1	0	0	0		2	3	9:00	rukmalpitiya, katuwana	1		4		1		0	2					2	1			0			1	3	7
108	142	2	1	31	4		business	2	2		2	2	80000	1	0	0	0	1	0	1	0		2	5	22:00	dapane, urubokka	1		5		3		1	2					2	1			0			1	3	7
109	143	2	1	39	5		administration officer-agricultural department	2	2		2	2	47000	1	0	0	0	1	0	0	1	diabetes, renal calculi (kidney stones)	2	6	8:10	galpoththayaya, middeniya	10		6		1		0	2					2	1			0			1	2	8
110	144	2	1	38	4		driver	2	2		2	1	38000	1	0	1	1	0	0	1	0		2	1	14:00	polwaththa road, waligama	11	railway crossing	1		1		0	2	4		2		2	1			0			1	3	3
111	145	2	1	58	4		laborer	2	2		5	0	15000	0	0	0	0	0	0	0	0		2	6	6:30	parapamulla, deiyandara	2		1		1		0	2	11	tractor	3		2	1			0			1	3	3
112	146	2	1	22	4		unemployed	2	1		5	1	35000	0	0	0	0	0	0	0	0		2	6	10:30	thissa, maharamaya (town)	3		1		1		0	2	4		2		2	1			0			1	2	7
113	147	2	1	32	4		painting	2	2		2	3	30000	0	0	0	0	0	0	0	0		2	6	8:15	Waligama	2		6		1		0	2					2	1			0			1	2	6
114	115	2	1	33	5		security officer-waterboard	2	1		4	0	25000	1	0	1	0	0	0	0	0		2	6	10:00	athuraliya, akuressa	2		4		1		0	2					2	0	2	0	0			0	1	4
115	214	2	1	25	3		unemployed	2	1		4	0		1	0	0	0	1	0	0	0		2	5	17:30	polhena, matara	3		1		1		0	2	4		2		2	1			0			1	2	3
116	114	2	1	27	1		laborer	2	2		2	2	25000	1	0	1	0	0	0	0	0		2	7	22:00	Thalgampala, Galle	1		4		1		1	2					2	1			0			0	1	3
117	100	2	1	63	1		laborer	2	2		4	0	35000	0	0	0	0	0	0	0	1	hypertension; dyslipidemia	2	2	9:30	gonamulla, hiyara-south	2		5		1		0	2					2	1			0			0	1	3
118	117	2	2	24	5		unemployed	2	1		4	1	40000	1	0	1	0	0	0	0	0		2	6	12:00	wenamulla junction, ambalangoda	3		1		1		0	2	4		2		2	1			0			1	2	6
119	116	2	1	30	4		mason	2	2		2	1	25000	0	0	0	0	0	0	0	0		2	1	14:00	waliwa, morawaka	2		5		1		0	2					2	1			0			1	2	3
120	113	2	1	59	2		tea cultivator	2	2		5	0	20000	1	0	1	0	0	0	0	0		2	6	14:15	paththenigoda, pitigala, galle	1		4		1		0	2					2	1			0			1	2	7
121	55	2	1	62	4		businessman	2	2		6	0	40000	1	0	0	0	1	0	1	0		2	6	0:00	86 B, Sadudana road, aththiligoda, galle	1		4		1		0	2					2	1			0			0	1	12
122	73	2	1	52	2		mason	2	2		4	0	25000	0	0	0	0	0	0	0	0		2	2	16:00	pahalamillawa, morawaka	2		4		1		0	2					2	1			0			1	3	7
123	87	2	2	30	5		developmental officer	2	2		2	1	70000	1	0	0	0	1	0	1	0		2	1	7:30	galwalagodakanda, walawatta, naruwala	1		5		3		0	2					2	0	2	0	0			0	1	3
124	99	2	2	40	2		self employer	2	2		4	2	55000	1	0	0	1	0	0	1	0		2	2	15:30	131, Isurupura, indigasketiya, baddegama	1		5		3		0	2					2	1			0			0	1	4
125	104	2	2	22	5		developmental officer	2	1		4	1	60000	1	0	0	0	1	0	0	0		2	6	10:30	galle-colombo main road, ambalangoda; near dharmasoka college	3		1		1		0	2	4		3		2	1			0			1	2	3
126	119	2	2	78	9		housewife	2	4		3	0	25000	0	0	0	0	0	0	0	0		2	3	16:30	thawalama	1		4		1		0	2					2	1			0			0	1	12
127	120	2	2	75	5		retired teacher	2	4		4	2	60000	1	0	1	0	0	0	1	0		2	2	9:30	galpala watta, kudauragaha, uragaha	3		1		1		0	2	4		3		2	1			0			1	2	12
128	121	2	2	49	4		garment worker	2	2		3	2	40000	1	0	1	0	0	0	0	1	bronchial asthma	2	3	14:30	dellawa (near temple); morawaka	3		1		1		0	2	3		3		2	1			0			1	2	3
129	122	2	2	40	2		housewife	2	2		2	1	35000	1	0	1	0	0	0	0	0		2	3	13:00	galle-colombo main road, dadella	3		1		1		0	2	4		3		2	1			0			0	1	3
130	152	2	1	35	4		garment field	2	2		2	3	20000	0	0	0	0	0	0	0	0		2	1	18:45	kongahawaththa, thalpe	1		6		3		0	2					2	0	1	15	1	1	0	0	1	3
131	154	2	1	46	2		laborer	2	2		2	4	32000	1	0	1	0	0	0	0	0		2	1	19:30	galle road, ahangama	3		6		1		1	2					2	1			0			1	2	3
132	155	2	1	54	4		bank manager at rural bank	2	2		3	2	18000	1	0	1	0	0	0	0	0		2	6	15:00	rakadahena mandiya, karandeniya	3		1		1		0	2	4		2		2	1			0			1	2	12
133	156	2	1	76	4		personal officer at PVT company	2	2		7	0	25000	0	0	0	0	0	0	0	1	type 2 diabetes	2	7	2:00	ahangama	1		4		1		0	2					2	1			0			0	1	12
134	159	2	1	43	4		business	2	2		3	2	35000	0	0	0	0	0	0	1	0		2	1	17:30	padalla, galle	1		5		3		1	2					2	1			0			0	1	6
135	181	2	2	50	4		self employer	2	2		3	3	48000	1	0	1	0	0	0	0	1	epilepsy	2	3	5:00	No 27, Talagahawatta Road, mahaedanda, karadeniya	1		5		3		0	2					2	1			1	0	15	1	2	3
136	186	2	2	49	5		works in private company-DSI	2	4		3	1	54000	1	0	1	0	0	0	0	1	hypertension	2	1	16:20	No 15/A, Nakanda junction, gonnagahahena, ahangama	1		12	dog bite, fall	1		0	2					2	0	1	20	1	0	25	0	1	3
137	197	2	1	35	5		businessman	2	2		3	1	75000	1	0	1	1	0	0	1	0		2	5	11:30	No 123/A, embillipitiya stores, first cross street, embilipitiya	2		12	heavy weight fell on head	1		0	2					2	1			0			1	2	12
138	198	2	2	48	2		laborer	2	2		3	3	35000	0	0	0	0	0	0	0	0		2	6	14:15	No 37, in front of udugama police station, udugama-bungama road, udugama	2		6		1		0	2					2	1			1	0	15	1	2	3
139	200	2	2	56	1		housewife	2	2		4	2	39000	1	0	1	0	0	0	0	1	type 2 diabetes	2	6	13:15	No 100/16, hirimbura cross road, karapitiya	1		12	fall, dog bite	1		0	2					2	1			0			1	1	3
140	218	2	2	46	5		garment worker	2	2		4	2	40000	1	0	0	1	0	0	0	0		2	3	11:20	pitiwella, boossa	2		8		1		0	2					2	1			0			0	1	7
141	220	2	2	32	7		architecture	2	2		3	1	76000	1	0	1	0	1	0	1	0		2	3	18:15	galle main road (near sahana restaurant), unawatuna	3		1		1		0	2	1		1		2	1			0			0	1	7
142	244	2	1	57	4		hotel owner	2	2		5	0	40000	0	0	0	0	0	0	0	1	type 2 diabetes	2	3	20:00	thalalla north, kakanadura, matara	1		4		1		0	2					2	1			0			1	2	12
143	42	2	1	42	5		clerk	2	2		3	1	45000	1	0	1	0	0	0	0	0		2	6	9:00	elpitiya market, galle-elpitiya road	5		4		1		0	2					2	1			0			1	2	3
144	66	2	2	34	4		housewife	2	2		3	1	30000	1	0	0	1	0	0	0	0		2	2	10:30	udadeniyawatta, keradeniya, kirama, walasmulla	1		12	huge log fallen on right leg	1		0	2					2	0	1	30	0			1	2	3
145	68	2	2	65	9		housewife	2	4		2	0	25000	0	0	0	0	0	0	0	1	ischemic heart disease; hypertension	2	2	16:30	No 20, Uduwaragoda road, kahawa	1		12	roof collapsed on patient's body	1		0	2					2	1			0			0	1	3
146	69	2	2	72	1		housewife	2	4		3	1	35000	1	0	0	1	0	0	0	1	type 2 diabetes	2	2	15:30	No 30/A, rathgama-dodangoda road, ranapanadeniya, rajgama	1		4		1		0	2					2	1			0			0	1	3
147	82	2	1	35	7		teacher	2	2		3	2	50000	1	0	0	0	1	0	1	0		2	7	10:30	colombo-galle main road, dodanduwa (near kumarakanda junction)	3		1		1		1	2	4		2		2	1			0			0	1	7
148	88	2	2	34	4		housewife	2	2		4	1	50000	1	0	0	1	0	0	0	0		2	1	16:00	hewage estate, gammeddagoda, nagoda	1		6		3		0	2					2	1			0			1	2	3
149	112	2	2	63	9		unemployed	2	4		3	0	35000	0	0	0	0	0	0	0	1	type 2 diabetes	2	2	11:00	thalpe road (near bus stop), unawatuna	3		1		1		0	2	1		1		2	1			0			0	1	3
150	126	2	1	32	5		clerk	2	2		2	2	40000	1	0	1	0	0	0	0	0		2	4	16:30	galle-colombo main road (near railway), thalpe	3		1		1		1	2	4		3		2	0	1	30	1	0	45	0	1	12
151	127	2	1	32	4		laborer	2	1		3	1	35000	1	0	1	0	0	0	0	0		2	2	15:30	uragaha junction, uragasmanhandiya	3		1		1		1	2	4		3		2	1			0			1	2	7
152	128	2	1	65	5		retired teacher	2	2		3	1	50000	1	0	1	1	0	0	0	0		2	4	11:00	galle-colombo main road about 1 km from balapitiya base hospital, balapitiya	3		1		1		1	2	4		2		2	1			0			1	2	3
153	129	2	1	30	7		engineer	2	2		4	2	75000	1	0	0	0	1	0	1	0		2	4	14:00	No 53/1, Weliwa pahuruthota road, morawaka	2		12	heavy weight fallen on head	1		0	2					2	1			0			1	2	6
154	46	2	1	27	4		office support (admin assistant) overseas	2	2		4	0		1	0	1	1	0	0	0	0		2	7	1:30	malagoda-near temple, galle	3		1		1		0	2	7		3		2	1			0			0	1	12
155	62	2	2	68	4		unemployed	2	2		2	0	6000	0	0	0	0	0	0	0	1	hypertension	2	7	2:00	near post office kalahe, wanchawala, galle	3		1		1		0	2	7		3		2	1			0			0	1	12
156	63	2	2	48	4		unemployed	2	2		4	0	20000	1	0	1	0	0	0	0	0		2	6	9:30	kottawa junction (udugama road)-Kottawa	3		1		1		0	2	4		3		2	0	48	0	0			0	1	4
157	93	2	1	40	4		postman	2	2		2	2	40000	1	0	1	1	0	0	0	0		2	7	10:00	near nagoda royal college, nagoda, galle	3		1		1		1	2	3		2		2	1			0			1	2	12
158	94	2	1	33	4		business	2	2		2	2	40000	1	0	0	1	0	0	0	0		2	5	12:40	near uka mahagedara, dangedara, galle	3		1		1		0	2	4		2		2	1			0			1	2	3
159	95	2	1	57	4		farmer	2	2		4	0	15000	1	0	0	1	0	0	0	0		2	1	17:00	kiyanduwa aranya road, kiyanduwa, akuressa	2		4		1		0	2					2	1			0			1	2	4
160	110	2	1	38	4		motor mechanic	2	2		2	2	45000	0	0	0	0	0	0	0	0		2	2	12:00	pathirana gama(village) villa, labuduwa, karapitiya	2		4		1		0	2					2	1			0			1	2	3
161	111	2	1	34	4		navy soldier	2	2		2	2	30000	1	0	1	0	0	0	1	0		2	4	12:30	dakshina navy base, magalle, galle	2		6		1		0	2					2	1			0			0	1	12
162	130	2	2	67	4		housewife	2	2		5	1	35000	1	0	1	0	0	0	0	1	dyslipidemia	2	4	7:30	No 105, Kendapala thuduwa, uluwitike, galle	1		4		1		0	2					2	1			0			0	1	3
163	131	2	1	23	6		university student	2	1		3	2	55000	0	0	0	0	0	0	0	0		2	4	14:30	No 37/B, hikkaduwa-baddegama road, gonapinuwala	1		6		1		0	2					2	1			0			0	1	4
164	138	2	1	29	5		businessman	2	2		3	2	65000	1	0	0	1	0	0	1	0		2	7	11:00	'Liyanage' market, akkara 06, gonamulla	5		6		1		0	2					2	0	1	30	1	0	15	0	1	3
165	139	2	2	55	4		housewife	2	2		6	2	65000	1	0	0	0	1	0	1	0		2	6	16:30	dampe road, welipitiya, weligama	3		1		1		0	2	4		3		2	1			0			0	1	3
166	140	2	2	66	4		housewife	2	2		4	1	45000	1	0	1	0	0	0	0	1	hypertension	2	7	7:30	No 251, labuduwa road, karapitiya	1		4		1		0	2					2	1			0			0	1	3
167	163	2	1	43	2		laborer	2	2		4	2	30000	0	0	0	0	0	0	0	0		2	1	11:30	No/199, magalthota, koggala, habaraduwa	2		4		1		0	2					2	1			0			0	1	12
168	164	2	2	62	7		retired manager	2	2		5	1	65000	1	0	0	0	1	0	1	0		2	1	11:15	main road in elpitiya near divisional secretariat office	3		1		1		0	2	3		3		2	1			0			1	2	7
169	165	2	2	80	9		unemployed	2	4		2	0	35000	1	0	1	0	0	0	0	1	type 2 diabetes, hypertension	2	1	14:15	Dunukejya, ginlgala, thalpe, habaraduwa	1		4		1		0	2					2	1			1	0	10	0	1	3
170	166	2	2	64	7		retired teacher	2	4		3	1	45000	1	0	1	1	0	0	1	0		2	1	14:30	No, 27/B, Karawegoda, Rathgama	1		12	heavy weight fallen on forehead	1		0	2					2	1			0			0	1	3
171	167	2	2	57	7		teacher	2	2		3	3	60000	1	0	1	0	0	0	1	1	hypertension	2	4	8:15	398, Rajagedara watta, eththiligama, galle	1		4		1		0	2					2	1			1	0	15	0	1	4
172	169	2	1	31	7		engineer	2	2		3	1	85000	1	0	0	0	1	0	1	0		2	2	13:15	pitawalgoda road near bridge; ginimallagaha	3		1		1		1	2	4		3		2	1			1	0	15	0	1	12
173	170	2	2	82	1		unemployed	2	4		3	0	35000	1	1	0	0	0	0	0	1	hypertension, dyslipidemia	2	2	9:30	diyaelawatta, gowiyapana, ahangama	1		12	coconut fell on head	1		0	2					2	1			0			0	1	12
174	51	2	2	32	4		housewife	2	2		3	1	40000	1	0	1	0	0	0	0	0		2	3	15:00	No 74/B, Kirindigoda, manawila, walahanduwa	1		5		3		0	2					2	1			1	0	15	0	1	3
175	123	2	2	71	9		housewife	2	4		4	2	40000	0	0	0	0	0	0	0	1	ischemic heart disease	2	3	8:30	welipitiya, maliduwa, akuressa	1		6		1		0	2					2	1			0			0	1	3
176	171	2	2	50	5		clerk	2	2		4	3	50000	1	0	1	0	0	0	0	0		2	2	9:30	No. 150, kajjugaswatta, ganegoda, elpitiya	3		12	trauma due to hit by a cow	1		0	2					2	0	1	30	0			0	1	9
177	172	2	2	74	9		unemployed	2	4		3	1	30000	1	0	1	0	0	0	0	1	hypertension	2	2	14:30	No 105, aluthgedara, paraduwa, akuressa	5		4		1		0	2					2	0	1	15	1	0	30	1	2	7
178	173	2	2	27	5		driver	2	1		3	1	54000	1	0	1	0	0	0	0	0		2	3	8:30	No 44/1, geegana owita, pitabeddara	1		4		1		0	2					2	0	1	30	1	0	15	0	1	4
179	174	2	1	26	5		supervisor at a garment factory	2	2		2	0	38000	1	0	1	0	0	0	0	0		2	3	15:30	No 127, ahangama-imaduwa road near bridge, ahangama	7		6		3		1	2					2	1			0			0	1	7
180	175	2	1	28	7		bank manager	2	2		3	3	75000	1	0	0	0	1	0	1	0		2	3	11:30	wijitharama road, dewata, galle	2		4		1		0	2					2	1			0			1	1	12
181	176	2	1	24	5		unemployed	2	1		3	0	35000	0	0	0	0	0	0	0	0		2	3	15:00	near hikkaduwa beach hotel, hikkaduwa	8		6		3		1	2					2	1			0			1	2	3
182	177	2	1	25	4		unemployed	2	1		3	0	25000	1	0	0	1	0	0	0	0		2	2	21:30	No. 54 olabadda road, batapola	3		6		3		1	2					2	1			0			1	3	3
183	179	2	1	47	4		tuk tuk driver	2	2		2	1	54000	1	0	0	1	0	0	0	0		2	3	4:30	akuressa-malimbada road (near godapitiya kanitu viduhala)	3		1		1		1	2	3		2		2	1			0			1	2	12
184	180	2	2	61	1		housewife	2	2		2	2	45000	1	0	1	0	0	0	0	0		2	3	9:45	galle-colombo main road near giuthota school, Giuthota	1		1		1		0	2	4		3		2	1			0			0	1	12
185	182	2	2	70	7		retired teacher	2	4		2	0	30000	0	0	0	0	0	0	1	1	type 2 diabetes	2	1	9:30	hikkaduwa-baddegama road near hotel green garden, hikkaduwa	3		1		1		0	2	9		3		2	1			0			0	1	12
186	190	2	2	36	5		pre school teacher	2	2		3	2	45000	1	0	1	0	0	0	0	0		2	7	7:45	galle-colombo main road, dadella	3		1		1		0	2	4		3		2	1			0			0	1	12
187	191	2	2	80	1		unemployed	2	4		4	2	60000	1	0	0	1	0	0	0	1	hypertension	2	7	16:20	in front of oil filling station, kurundugahahethepma	3		1		1		0	2	3		3		2	1			0			1	2	3
188	192	2	2	36	7		teacher	2	2		4	2	65000	1	0	0	0	1	0	1	0		2	5	9:15	galle road near hikkaduwa bus stop, hikkaduwa	3		1		1		0	2	7		3		2	1			0			1	2	12
189	193	2	2	90	9		unemployed	2	4		3	0	30000	1	0	1	0	0	0	0	1	hypertension, chronic obstructive pulmonary disease	2	6	8:30	No 20/A, Bopelessa gedara, welipitiya, middeniya	1		4		1		0	2					2	0	2	30	1	0	25	0	1	3
190	204	2	2	40	5		type setting officer	2	2		2	3	25000	1	0	0	1	0	0	0	1	hypthyroidism	2	3	8:00	badagiriya temple, badagiriya, hambantota	1		12	fall & dog bite	1		0	2					2	1			1	2	0	1	2	3
191	219	2	2	58	7		teacher	2	2		3	2	54000	1	0	0	0	1	0	1	1	type 2 diabetes	2	3	15:15	No 15, Saddhananda road, manawila, walahanduwa	1		5		3		0	2					2	0	3	0	0			0	1	3
192	221	2	2	20	6		university student	2	1		3	0	47000	1	0	1	0	0	0	0	0		2	3	10:25	embilipitiya-middeniya road near bus stop, embilipitiya	3		1		1		0	2	4		3		2	1			0			1	2	12
193	183	2	1	31	5		businessman	2	2		4	3	84000	1	0	0	0	1	0	1	0		2	1	18:30	No 7/B, Habaraduwa-dikkumbura road, howpe, habaraduwa	1		5		3		0	2					2	1			0			1	2	3
194	184	2	2	44	4		laborer	2	2		3	1	27000	1	1	0	0	0	0	0	1	hypertension	2	1	9:15	No 16, in front of temple, gamagoda road, udugama	2		4		1		1	2					2	1			0			1	2	3
195	185	2	1	38	7		lecturer at private university	2	2		3	2	70000	1	0	0	0	1	0	1	1	hypercholesterolemia	2	1	19:00	near wanchawala bus stop, wanchawala junction, wanchawala (near galle-deniyaya madampe highway road)	3		1		1		1	2	4		2		2	1			1	0	20	0	1	6
196	195	2	1	25	7		assistant manager	2	2		2	0	75000	1	0	1	1	0	0	0	0		2	6	9:30	No 50/B, kolonthotuwa, lankagma, deniyaya	1		4		1		0	2					2	1			0			0	1	12
197	196	2	1	32	4		laborer	2	2		2	1	30000	1	1	0	0	0	0	0	0		2	6	11:15	balapitiya market, balapitiya	5		5		3		1	2					2	1			0			1	2	3
198	199	2	2	79	1		unemployed	2	4		3	0	35000	1	1	0	0	0	0	0	1	hypertension	2	6	9:45	No 11/2, gunarathanarama road, wanchawala	1		4		1		0	2					2	1			1	0	15	0	1	7
199	201	2	2	52	7		teacher	2	2		3	2	56000	1	0	1	1	0	0	1	1	hypertension	2	6	11:30	galle-colombo main road near bus stop, rathgama	3		1		1		0	2	1		1		2	1			0			0	1	3
200	205	2	2	76	1		unemployed	2	2		4	0	20000	0	0	0	0	0	0	0	1	ischemic heart disease; diabetes	2	4	8:00	near rural bank walahanduwa, walahanduwa, galle	5		4		1		0	2					2	1			1	1	30	0	1	7
201	206	2	2	54	4		unemployed	2	2		4	0	25000	1	1	0	0	0	0	0	0		2	4	11:00	near ambalangoda bus station, galle road, ambalangoda	3		1		1		0	2	1		1		2	1			0			1	2	12
202	207	2	2	86	9		unemployed	2	2		3	0	15000	0	0	0	0	0	0	0	1	bronchial asthma; hypertension; ischemic heart disease	2	4	8:00	hiththetiya junction, hiththetiya, matara	1		4		1		0	2					2	1			0			0	1	7
203	208	2	1	30	4		saloon keeper	2	2		2	0	25000	1	0	1	0	0	0	0	0		2	4	10:00	pituwala sanasa bank, pituwala, elpitiya	3		1		1		1	2	4		2		2	1			0			1	2	12
204	209	2	1	22	3		mechanic	2	1		3	0	35000	1	0	1	0	0	0	0	0		2	3	20:00	near tissa lake, tissa	2		1		1		1	2	4		2		2	1			0			1	2	3
205	210	2	1	32	2		unemployed	2	2		2	0	15000	1	0	0	1	0	0	0	0		2	3	22:00	near vijaya sri wardana mudalindaramaya temple, wathugedara, balapitiya	7		5		3		1	2					2	1			0			1	2	3
206	222	2	2	50	1		housewife	2	2		2	1	35000	0	0	0	0	0	0	0	1	type 2 diabetes	2	3	13:20	No 25, thalape, wanchawala	1		6		1		0	2					2	1			0			0	1	3
207	223	2	2	75	4		unemployed	2	4		1	0	0	0	0	0	0	0	0	0	0		2	3	9:15	'palitha', No 63, elderly home, weragampita, matara	11	elderly home	4		1		0	2					2	1			1	0	25	1	2	3
208	224	2	1	21	6		unemployed	2	1		4	0	30000	1	0	1	0	0	0	0	0		2	2	20:00	gonamulla junction bus stop, kuruduwaththa, galle	3		1		1		0	2	4		2		2	1			0			0	1	12
209	225	2	1	23	4		painter	2	1		6	0	40000	1	0	1	0	0	0	0	0		2	2	11:00	baddegama navodya maha vidyalaya, demodara, baddegama	3		1		1		1	2	4		2		2	1			0			1	2	3
210	232	2	1	27	4		unemployed	2	1		4	0	30000	0	0	0	0	0	0	0	0		2	3	17:00	near yakkalamulla filling station, yakkalamulla	1		5		1		0	2					2	1			0			0	1	12
211	234	2	2	39	4		owns/works in vegetable shop	2	2		2	3	54000	1	0	1	1	0	0	0	0		2	4	11:20	241/8, thelwatta road, ambalangoda	2		5		3		0	2					2	1			0			1	2	3
212	235	2	2	77	9		unemployed	2	4		3	0	30000	1	0	1	0	0	0	0	1	hypertension	2	4	8:15	435/2, rajagaha watta, ihalagoda, akmeemana	1		4		1		0	2					2	1			0			0	1	7
213	237	2	2	34	5		self-employer	2	2		2	2	47000	1	0	1	0	0	0	0	0		2	4	13:30	imaduwa road near imaduwa fuel station; imaduwa	3		1		1		0	2	3		3		2	1			1	0	10	0	1	12
214	245	2	2	50	7		teacher	2	2		3	2	57000	1	0	1	0	0	0	1	0		2	6	9:50	thittaduwa watta, meepe, habaraduwa	1		6		3		0	2					2	1			0			1	2	3
215	246	2	2	85	4		unemployed	2	4		2	0	35000	0	0	0	0	0	0	0	1	hypertension	2	6	10:00	No 33, viwakarama road, godakanda, galle	1		4		1		0	2					2	0	1	30	1	0	30	0	1	3
216	247	2	2	46	4		housewife	2	2		4	2	47000	1	0	1	0	0	0	0	0		2	6	9:45	No 17, Rathnasooriya road, bataganwila, galle	1		4		1		0	2					2	1			0			0	1	3
217	256	2	1	37	4		fisherman	2	2		2	2	35000	1	0	1	0	0	0	0	0		2	5	22:00	galle road near mirissa bridge; mirissa	3		6		3		1	2					2	1			0			0	1	12
218	258	2	1	42	4		clerk	2	2		2	2	35000	1	0	0	1	0	0	0	0		2	6	23:00	near railway station thalpe, habaraduwa	7		5		3		1	2					2	1			0			1	2	3
219	259	2	1	25	4		unemployed	2	1		4	0	30000	1	0	1	0	0	0	0	0		2	6	19:00	near engineering faculty, hapugala, galle	3		1		1		1	2	4		2		2	1			0			0	1	12
220	260	2	1	28	5		unemployed	2	1		4	0	30000	1	0	1	0	0	0	0	0		2	6	20:00	near gonapinuwala filling station, galle	1		5		3		1	2					2	1			0			0	1	12
221	261	2	1	56	4		business	2	2		2	2	50000	1	0	0	0	1	0	0	0		2	6	10:10	near post office, unawatuna, galle	1		6		1		0	2					2	1			0			0	1	6
222	265	2	1	38	3		carpenter	2	2		2	2	50000	1	0	1	0	0	0	0	0		2	5	19:30	in front of bandula senadira college, karandeniya, galle	3		1		1		0	2	4		2		2	1			0			1	2	3
223	269	2	2	43	7		teacher	2	2		4	2	54000	1	0	0	0	1	0	1	0		2	1	11:30	195/A, Thalawa, wanduramba	1		6		1		0	2					2	1			0			0	1	3
224	274	2	1	19	5		unemployed	2	1		4	0	40000	1	0	1	0	0	0	0	0		2	1	12:00	hondugoda bunt (small bridge), akuressa	3		1		1		0	2	4		2		2	1			0			1	2	6
225	275	2	1	39	4		business	2	2		4	0	45000	1	0	0	1	0	0	0	0		2	1	10:00	near baddegama christ church school, baddegama	1		6		1		0	2					2	1			0			1	2	6
226	276	2	1	20	4		unemployed	2	1		5	0	30000	1	0	1	0	0	0	0	1	epilepsy	2	2	22:00	kahanda (kahanda kanda) agulugaha	3		1		1		0	2	4		2		2	1			0			1	2	3
227	280	2	2	35	5		housewife	2	2		3	1	30000	1	0	1	0	0	0	0	1	depression	2	2	14:40	No 64, rathnaudagama, boossa	1		7		2		0	2					2	1			1	0	10	0	1	12
228	285	2	1	54	5		technical officer	2	2		2	3	50000	1	0	1	0	0	0	1	1	hypertension	2	3	7:15	No 7/B, Welipitimodara, ginthota	10		12	object fallen on body	1		0	2					2	1			0			0	1	7
229	286	2	1	21	6		university student	2	1		3	1	55000	1	0	1	1	0	0	0	1	bronchial asthma	2	3	10:20	No 34, waduge watta, udumulla, mahainduruwa	3		5		3		0	2					2	1			1	0	30	1	2	7
230	296	2	1	19	4		unemployed	2	1		5	0	30000	1	0	1	0	0	0	0	0		2	4	15:00	near teaching hospital mahamodara, galle	3		1		1		0	2	4		3		2	1			0			0	1	12
231	148	2	1	30	4		driver	2	1		6	0	20000	1	0	0	1	0	0	0	0		2	4	12:30	wiharahena (near ensalwatta tea factory); deniyaya	3		1		1		0	2	3		2		2	1			0			1	2	3
232	149	2	1	28	4		driver	2	2		2	1	50000	1	0	0	0	1	0	0	0		2	6	23:45	5km postmile- nilhena-baddegama road, nilhena, baddegama	3		1		1		0	2	4		2		2	1			0			1	2	3
233	150	2	1	39	4		tea factory officer	2	3		2	0	30000	0	0	0	0	0	0	0	0		2	6	21:00	kottawa junction, kottawa, galle	3		1		1		1	2	4		2		2	1			0			0	1	12
234	151	2	1	37	2		mason	2	2		2	3	20000	0	0	0	0	0	0	0	0		2	5	17:45	near wathugedara post office, wathugedara, ambalangoda	2		4		3		0	2					2	1			0			1	2	3
235	187	2	2	37	5		works in a food city	2	2		2	1	35000	0	0	0	0	0	0	0	0		2	1	13:15	No 02/B, dola ihala road, wanduramba	3		1		1		0	2	4		3		2	1			1	0	15	0	1	7
236	189	2	2	50	4		works in garment factory	2	2		2	2	40000	1	0	0	1	0	0	0	0		2	1	5:45	nayapamulla-unanwitiya-nagoda road, rajagiriya junction, baddegama	3		1		1		0	2	4		3		2	1			0			0	1	7
237	194	2	2	20	5		unemployed	2	1		3	1	55000	1	0	1	1	0	0	0	0		2	6	12:30	Medamaha gedara, hadugoda, getawanna, beliatta	3		1		1		0	2	3		3		2	1			0			1	2	12
238	202	2	2	31	4		works in vegetable shop	2	2		4	3	64000	1	0	0	1	0	0	0	0		2	6	16:15	No 124/B, Kadurugashena, hiyare	1		5		3		0	2					2	1			0			0	1	3
239	203	2	2	27	5		housewife	2	2		3	1	42000	1	0	1	0	0	0	0	0		2	6	6:30	bope road (near rajamaha purana wiharaya), rathgama	3		1		1		0	2	4		3		2	1			0			0	1	7
240	211	2	1	33	4		mason	2	2		2	0	30000	1	0	1	0	0	0	0	0		2	4	11:30	near udumalagala gangaramaya, yakkalamulla	2		4		1		0	2					2	1			0			0	1	12
241	212	2	1	57	2		laborer	2	2		3	0	25000	1	0	1	0	0	0	0	1	diabetes mellitus	2	4	10:00	devinigoda near railway station, rathgama	10		5		3		1	2					2	1			0			0	1	3
242	213	2	1	24	4		diving	2	1		2	2	35000	1	0	1	1	0	0	0	0		2	7	12:00	near beach in miltons hotel, unawatuna	9		1		1		0	2	11	boat	3		2	1			0			0	1	3
243	215	2	1	20	6		unemployed	2	1		3	0	35000	0	0	0	0	0	0	0	0		2	6	14:30	near katandola tea factory, katandola, elpitiya	3		1		1		0	2	4		2		2	1			0			1	2	12
244	216	2	1	55	4		tuk tuk driver	2	2		2	2	15000	1	0	0	1	0	0	0	0		2	6	5:15	near kuttigala police station, kuttigala, padalangala	3		1		1		0	2	3		2		2	1			0			1	2	3
245	188	2	2	50	4		housewife	2	2		4	1	50000	1	0	0	1	0	0	0	1	type 2 diabetes	2	1	11:00	ambalangoda-elpitiya-pitigala road near bus stop; katandola, elpitiya	3		1		1		0	2	4		3		2	1			0			1	2	12
246	217	2	1	31	5		unemployed	2	1		4	0	75000	0	0	0	0	0	0	0	0		2	2	8:15	near imbulgoda temple, imbulgoda, akuressa	3		1		1		0	2	4		2		2	1			0			1	2	3
247	262	2	2	27	7		assistant manager	2	2		3	1	67000	1	0	0	0	1	0	1	0		2	1	10:15	pituwala road near bus stop; elpitiya	3		1		1		0	2	4		3		2	1			1	0	10	0	1	12
248	268	2	2	33	5		works in their own shop	2	2		2	1	58000	1	0	1	1	0	0	1	0		2	1	13:15	No 26, gammeddegoda, rathgama	2		12	heavy weight fallen on head	1		0	2					2	1			0			0	1	7
249	299	2	2	80	9		unemployed	2	4		3	1	53000	1	0	1	1	0	0	0	1	type 2 diabetes, hypertension	2	6	7:15	hyanage watta, polpagoda, yakkalamulla	1		4		1		0	2					2	1			0			0	1	3
250	300	2	2	58	7		nursing officer	2	2		3	1	57000	1	0	1	0	1	0	0	0		2	5	17:15	No 14/B, heenatigala road, unawatuna	1		4		1		0	2					2	1			0			0	1	7
251	301	2	2	37	6		account keeper at private company	2	2		2	2	54000	1	0	1	1	0	0	1	0		2	5	10:30	No 20, kalegana, galle	1		6		1		0	2					2	1			0			0	1	3
252	302	2	2	24	6		university student	2	1		3	1	56000	1	0	1	0	0	0	0	0		2	5	11:15	hapugala engineering faculty	6		4		1		0	2					2	1			0			0	1	3
253	303	2	2	36	5		garment worker	2	2		2	3	30000	1	0	1	0	0	0	0	0		2	5	6:20	No 45, Maramba, akuressa	1		8		1		0	2					2	1			0			0	1	7
254	317	2	2	53	2		housewife	2	2		3	1	44000	1	0	1	0	0	0	0	0		2	7	10:15	No 01, duwa watta, wakwella	2		12	prick injury	1		0	2					2	1			0			0	1	3
255	318	2	2	44	5		housewife	2	2		2	2	45000	1	0	1	0	0	0	0	0		2	7	10:15	millagaha watta, kajuhen wala, akmeemana	1		4		1		0	2					2	1			0			0	1	3
256	322	2	1	53	5		laborer for road development authority	2	2		4	0	25000	1	1	0	0	0	0	0	0		2	6	16:00	near plywood factory, ginthota	3		1		1		0	2	2		2		2	1			0			0	1	3
257	325	2	1	52	5		carpenter	2	2		4	0	30000	1	1	0	0	0	0	0	0		2	6	22:00	makuluwa junction, makuluwa, galle	3		1		1		0	2	2		2		2	1			0			0	1	3
258	326	2	2	69	9		laborer at an estate	2	2		2	3	15000	0	0	0	0	0	0	0	0		2	1	9:15	hiniduma hills tea factory, nattampitiya road, thawalama	2		4		1		0	2					2	0	24	0	0			0	1	9
259	327	2	2	65	5		retired teacher	2	2		2	2	45000	1	0	1	0	0	0	0	0		2	2	15:00	No 46/A, Heenpendala road, galle	1		12	domestic dog bite	1		0	2					2	1			0			0	1	3
260	328	2	2	62	2		unemployed	2	4		3	1	47000	1	0	1	0	0	0	0	1	hypertension	2	2	10:00	No 34, kumbukgaha junction, ganegoda, akmeemana	1		4		1		0	2					2	1			0			0	1	3
261	329	2	2	25	7		university student	2	1		3	1	54000	1	0	0	1	0	0	0	0		2	2	17:00	galle bus stand	3		6		1		0	2					2	1			0			1	2	3
262	334	2	1	35	4		army soldier	2	2		2	2	54000	1	0	0	1	0	0	0	0		2	2	8:30	near manampita temple, batapola	3		5		3		0	2					2	1			0			1	3	3
263	336	2	1	74	1		business	2	2		3	0	30000	0	0	0	0	0	0	0	0		2	1	9:30	wathugedara junction, balapitiya	3		1		1		0	2	3		3		2	1			0			1	2	3
264	56	2	2	72	4		unemployed	2	4		3	1	35000	1	0	1	0	0	0	0	0		2	3	8:15	4 mile post on yakkalamulla-ketanwila road, karagoda, galle	3		1		1		1	2	2		2		2	1			0			0	1	3
265	226	2	1	56	1		farmer	2	2		4	0	30000	0	0	0	0	0	0	0	0		2	1	9:00	near sulthanagoda maha vidyalaya, sulthanagoda, matara	7		4		1		1	2					2	1			0			1	2	3
266	227	2	1	39	4		mason	2	2		3	1	30000	1	0	1	0	0	0	0	1	pulmonary tuberculosis	2	2	15:45	near thellambura post office, yakkalamulla	10		4		1		1	2					2	1			0			0	1	12
267	228	2	1	39	2		mason	2	2		4	2	30000	1	0	1	0	0	0	0	0		2	5	20:00	near amarananda temple, beralihela, thissmaharamaya	3		1		1		1	2	4		2		2	1			0			1	2	7
268	229	2	1	36	4		fisherman	2	2		2	1	35000	1	0	1	0	0	0	0	0		2	3	22:00	near mirissa express bus stop (matara-colombo), Mirissa, matara	3		1		1		1	2	1		1		2	1			0			0	1	7
269	231	2	1	48	4		business	2	2		3	2	50000	1	0	0	0	1	0	0	0		2	1	19:00	near julampitiya junction, julampitiya, middeniya	1		6		3		0	2					2	1			0			1	2	7
270	230	2	1	47	4		business	2	2		4	2	50000	1	0	0	0	1	0	1	0		2	3	17:30	palama goda junction, rathgama, galle	3		1		1		0	2	4		2		2	1			0			0	1	3
271	236	2	2	36	7		assistant manager	2	2		2	3	78000	1	0	0	0	1	0	1	0		2	4	14:00	puwakgashena road near the hospital, niyagama, thalgaswala	3		1		1		0	2	4		3		2	1			0			1	2	3
272	238	2	2	46	4		works in 'asb' shop	2	2		2	3	35000	0	0	0	0	0	0	0	0		2	4	9:25	weligodella watta, citrus junction, narawala	3		1		1		0	2	1		1		2	0	1	20	1	0	10	0	1	12
273	248	2	2	50	5		works in sampath bank	2	2		3	3	56000	1	0	1	1	0	0	1	0		2	6	10:00	No 107 colombo-galle main road, madampagama, ambalangoda	1		4		1		0	2					2	1			0			1	2	3
274	249	2	2	62	2		unemployed	2	4		3	1	46000	1	0	1	0	0	0	0	1	type 2 diabetes, hypertension	2	6	17:40	manakandura road near temple, welihena, akuressa	3		1		1		0	2	4		3		2	1			0			1	2	7
275	270	2	2	83	4		unemployed	2	4		3	0	47000	1	0	1	0	0	0	0	1	hypertension	2	1	7:30	No 27 (in front of sub post office); diwel watta, horadugoda, imaduwa	1		4		1		0	2					2	0	2	30	0			0	1	3
276	287	2	2	51	7		assistant accountant	2	2		2	3	67000	1	0	0	0	1	0	1	0		2	3	8:15	No 15/B, dammissara road, sudumetiya, dodanduwa	1		4		1		0	2					2	1			0			1	2	3
277	288	2	1	40	5		library officer of school library	2	2		2	2	55000	1	0	1	0	0	0	0	0		2	3	11:15	No 17 (near post office), yakgaha, mahalagoda, walahanduwa, galle	11	heavy weight fallen on patient	4		1		1	2					2	1			0			0	1	12
278	290	2	2	27	5		owns bookshop	2	2		2	0	52000	1	0	1	1	0	0	1	0		2	4	18:20	No 16, Howpe-puswelkada road near southern express, delsiri watta, howpe, galle	2		6		1		0	2					2	1			0			0	1	3
279	239	2	1	60	2		laborer	2	2		4	0	25000	1	1	0	0	0	0	0	0		2	4	15:00	near gammaddegoda-thalawa road junction, nagoda, galle	2		4		1		1	2					2	1			0			1	2	3
280	240	2	1	42	4		business	2	2		2	2	40000	0	0	0	0	0	0	0	0		2	4	12:00	near filling station, yakkalamulla	3		1		1		0	2	4		2		2	1			0			0	1	3
281	241	2	1	76	1		farmer	2	2		5	0	20000	0	0	0	0	0	0	0	1	hypertension; diabetes mellitus	2	4	11:00	near new kottawa tea factory, kottawa	3		1		1		0	2	1		1		2	1			0			0	1	3
282	242	2	1	51	4		housekeeping in hotel	2	2		3	1	30000	1	0	1	0	0	0	0	0		2	4	7:35	southern expressway exit road (walahandoowa); near janadipathi girls school	3		1		3		0	2	4		2		2	1			0			0	1	6
283	243	2	1	23	6		software engineer	2	1		4	1	35000	0	0	0	0	0	0	0	0		2	7	14:20	near thelijjawila central college, thelijjawila, matara	3		1		1		0	2	4		2		2	1			0			1	3	3
284	291	2	2	54	5		unemployed	2	1		3	1	54000	1	0	0	1	0	0	0	1	epilepsy; bedridden patient	2	4	5:30	No 7, ambalandgoda, elpitiya-pitigale road, wathugedara, ambalangoda	1		4		1		0	2					2	0	1	15	0			0	1	7
285	340	2	2	42	4		vegetable seller	2	2		3	1	40000	1	0	0	1	0	0	0	0		2	3	8:45	nakanda road (closer to hikkaduwa-baddegama road junction); hikkaduwa	3		1		1		0	2	1		1		2	1			0			0	1	3
286	344	2	1	62	1		business	2	2		6	0	35000	1	0	0	1	0	0	0	0		2	3	9:45	samagiwaththa junction, dangedara, galle	3		1		1		0	2	3		2		2	1			0			0	1	12
287	345	2	1	37	1		laborer (now in jail)	2	2		2	3	0	0	0	0	0	0	0	0	0		2	3	18:00	prison, galle	11	prison	4		1		0	2					2	1			0			0	1	12
288	346	2	1	52	1		laborer	2	2		4	2	15000	1	1	0	0	0	0	0	0		2	3	6:00	near umandola junction, ihala keembiya, galle	1		5		3		0	2					2	1			0			0	1	12
289	305	2	2	45	5		housewife	2	2		3	2	45000	1	0	1	0	0	0	0	0		2	5	11:30	godakanda narawala road (near temple); godakanda, karapitiya	3		1		1		0	2	4		3		2	1			0			0	1	6
290	312	2	2	22	5		housewife	2	2		2	0	35000	0	0	0	0	0	0	0	0		2	5	7:40	No 18, ambagahawatta, kotagoda, akmeemana	1		12	burn due to hot water	1		0	2					2	1			0			0	1	3
291	313	2	2	36	7		teacher	2	2		2	3	50000	1	0	1	0	0	0	1	1	hypertension	2	6	15:20	No 11/B near water park, wijayasiripura road, walasmalla	7		12	heavy weight fallen on body	1		0	2					2	1			0			1	2	7
292	349	2	2	35	5		owns their own business	2	2		3	2	45000	1	0	1	0	0	0	0	0		2	4	11:30	No 2/A, 3rd cross street, galle	2		4		1		0	2					2	1			0			0	1	4
293	350	2	2	62	2		unemployed	2	2		1	0	20000	0	0	0	0	0	0	0	0		2	4	6:30	wadugedara, gammedda, meedigama	1		4		1		0	2					2	0	2	0	1	0	15	0	1	3
294	351	2	2	53	5		retired pre school teacher	2	2		3	2	30000	0	0	0	0	0	0	0	1	type 2 diabetes	2	4	13:15	No 13, yakkalamulla-ketanwila road (in front of karagoda temple), yakkalamulla	1		4		1		0	2					2	0	1	30	1	0	15	0	1	3
295	352	2	2	34	5		self employer	2	2		4	1	52000	1	0	0	1	0	0	1	1	type 2 diabetes, hypertension	2	3	19:15	No 3/B, Maddewela road, benthota	1		4		1		0	2					2	1			0			1	2	12
296	111201	2	1	66	4		business	2	2		5	0	40000	1	0	0	1	0	0	0	1	hypertension, myocardial infarction	2	4	15:30	33/A, godagedara waththa, urala	1		4		1		0	2					2	1			0			0	1	12
297	359	2	2	57	4		housewife	2	2		2	2	54000	1	0	1	0	0	0	0	0		2	7	13:15	habaraduwa-dikkumbura road (near habaraduwa railway); habaraduwa	3		1		1		0	2	4		3		2	1			0			0	1	12
298	315	2	2	32	5		technical officer	2	2		3	1	50000	1	0	1	0	0	0	0	0		2	6	10:40	galduwa road, narawala	3		1		1		0	2	2		3		2	1			0			0	1	3
299	360	2	2	89	9		unemployed	2	4		3	0	32000	0	0	0	0	0	0	0	0		2	6	7:45	No 24/B, uduama nagoda road, kurupanawa, nagoda	1		4		1		0	2					2	0	1	20	1	0	15	0	1	3
300	364	2	1	55	5		businessman	2	2		4	1	50000	1	0	0	0	1	0	1	0		2	5	14:00	hikkaduwa-baddegama junction, hikkaduwa	3		1		1		0	2	6		2		2	1			0			1	2	6
301	365	2	1	35	2		fisherman	2	1		4	0	35000	1	0	0	0	1	0	0	0		2	5	21:30	near rathgama junction on galle-colombo road (main bus stop); rathgama	3		6		3		1	2					2	1			0			0	1	12
302	366	2	1	24	4		unemployed	2	1		5	0	30000	1	0	1	0	0	0	0	0		2	5	19:00	near mapalagama bus stand, mapalagama	1		5		3		1	2					2	1			0			1	2	3
303	369	2	1	42	6		teacher	2	2		3	2	35000	1	0	0	0	1	0	0	0		2	4	16:30	near rahula college, matara	1		4		1		0	2					2	1			0			1	2	3
304	371	2	1	31	4		carpenter	2	2		2	3	30000	1	0	1	0	0	0	0	0		2	5	19:00	mirissa (near modara bridge); mirissa	2		5		3		1	2					2	1			0			0	1	7
305	373	2	1	58	4		businessman	2	2		5	0	35000	1	0	0	1	0	0	0	1	hypertension	2	5	22:00	near habaraduwa bus stand, galle-matara road, habaraduwa	3		1		1		1	2	3		2		2	1			0			1	2	3
306	374	2	1	19	4		unemployed	2	1		5	0	30000	1	0	1	0	0	0	0	0		2	6	17:00	near kathaluwa express bus stop; kathaluwa, habaraduwa	3		1		1		0	2	4		2		2	1			0			0	1	12
307	379	2	1	34	1		fisherman	2	2		2	4	30000	1	0	1	0	0	0	0	0		2	6	21:00	near rathgama fair; rathgama	5		6		3		1	2					2	1			0			0	1	3
308	382	2	1	41	2		business	2	2		4	3	30000	1	0	1	0	0	0	0	0		2	7	11:00	puwakwaththa, kithulampitiya, galle	1		6		1		0	2					2	1			0			0	1	3
309	384	2	1	26	5		teacher in private school	2	2		2	1	35000	1	0	1	0	0	0	0	0		2	7	22:00	near miltons hotel, unawatuna, galle	3		1		1		1	2	4		2		2	1			0			0	1	12
310	385	2	1	31	4		businessman	2	2		4	3	35000	1	0	0	1	0	0	0	0		2	7	22:00	ihalawaththa, ihalagoda, akmeemana	1		6		3		1	2					2	1			0			0	1	3
311	386	2	1	20	4		unemployed	2	1		4	0	30000	1	0	0	1	0	0	0	0		2	7	7:00	dangedara junction, galle	1		5		1		0	2					2	1			0			0	1	3
312	233	2	1	51	4		chef	2	2		4	0	45000	1	0	0	1	0	0	0	0		2	3	7:30	ilukipitiya junction, unawatuna	3		1		1		0	2	4		2		2	1			0			0	1	12
313	254	2	1	57	4		driver	2	2		4	0	30000	1	0	0	1	0	0	0	0		2	5	19:00	galle road (near fair), rathgama	3		1		1		0	2	3		2		2	1			0			0	1	3
314	253	2	1	50	4		clerk	2	2		4	0	40000	1	0	0	0	1	0	0	0		2	5	20:30	deniyaya road (near cargills food city), akuressa	1		4		1		0	2					2	1			0			1	2	6
315	250	2	1	51	4		business	2	2		4	0	45000	1	0	0	0	1	0	0	0		2	5	23:00	mapalagama (near bus station), galle	3		1		1		1	2	4		2		2	1			0			0	1	12
316	251	2	1	28	4		sales representative	2	1		4	0	25000	1	0	1	0	0	0	0	0		2	5	20:00	yakkalamulla (near police station), galle	3		1		1		1	2	4		2		2	1			0			0	1	12
317	252	2	1	45	5		developing officer	2	2		3	1	45000	1	0	0	0	1	0	1	1	hypertension	2	5	21:00	near Holcim cement factory, unawatuna, galle	3		1		1		1	2	4		2		2	1			0			0	1	12
318	292	2	2	83	4		unemployed	2	4		3	0	27000	0	0	0	0	0	0	0	1	type 2 diabetes, hypertension	2	4	6:15	No 14, guruwalagoda, ilukgalle, akuressa	1		4		1		0	2					2	1			1	0	15	0	1	7
319	297	2	1	31	4		business	2	2		2	2	40000	1	0	1	0	0	0	0	0		2	3	17:00	galle fort beach (near dutch hospital), galle	9		12	jumping into water from a height	1		0	2					2	1			0			0	1	3
320	295	2	1	48	9		self-employed	2	2		2	0	20000	1	1	0	0	0	0	0	0		2	4	6:30	near bus stand, balapitiya	3		1		1		0	2	1		1		2	1			0			1	2	7
321	294	2	1	25	3		legal officer	2	1		5	0	25000	1	0	1	0	0	0	0	0		2	4	10:50	near milton hotel, unawatuna, galle	3		1		1		0	2	4		2		2	1			0			0	1	3
322	304	2	2	49	5		owns a business	2	2		2	2	47000	1	0	1	1	0	0	1	0		2	6	18:15	bope road (near junction), rathgama	3		1		1		0	2	2		2		2	1			0			0	1	7
323	307	2	2	62	1		unemployed	2	4		3	0	25000	0	0	0	0	0	0	0	1	type 2 diabetes	2	5	6:20	C/90, Sumaga road, Manoj watta, baddegama	1		4		1		0	2					2	0	1	40	0			0	1	7
324	308	2	1	35	5		businessman	2	2		2	2	57000	1	0	0	1	1	0	1	0		2	5	13:15	322, in front of temple, milidduwa, galle	3		1		1		1	2	4		2		2	1			0			0	1	12
325	320	2	2	54	7		teacher	2	2		3	1	54000	1	0	1	0	0	0	1	0		2	7	7:30	No 37, Samagi road, delgasduwa, dodanduwa	1		5		1		0	2					2	1			0			1	2	3
326	363	2	2	52	5		teacher	2	2		2	3	56000	1	0	1	0	0	0	1	0		2	7	9:00	No 10/C, kongaha road, galle	4		4		1		0	2					2	1			0			0	1	3
327	388	2	2	80	9		unemployed	2	4		3	1	34000	1	0	1	0	0	0	0	1	hypertension	2	1	10:30	galle-elpitiya road, bus stop near post office batapola, batapola	3		1		1		0	2	9		3		2	1			0			1	2	7
328	389	2	2	60	4		housewife	2	2		2	0	30000	0	0	0	0	0	0	0	1	type 2 diabetes, hypertension	2	7	22:30	No 12/B, Naththavila road, pitabeddara	1		6		1		0	2					2	1			0			1	2	4
329	289	2	2	35	5		clerk	2	2		2	3	45000	1	0	1	0	0	0	0	0		2	4	9:15	matara-hakmana road, puhulwella (near junction), matara	3		1		1		0	2	4		3		2	1			0			1	2	12
330	311	2	2	45	4		housewife	2	2		3	2	38000	1	0	1	0	0	0	0	1	hypertension	2	6	11:00	No 24 katandola road, ranasinghe watta, gonamulla, akmeemana	3		12	tree fell on body	1		0	2					2	1			0			0	1	12
331	319	2	2	52	7		teacher	2	2		4	3	60000	1	0	0	0	1	0	1	0		2	7	13:00	No 15, kariya koratuwa, yaggasmulla, weeraketiya	1		4		1		0	2					2	0	1	30	0			0	1	7
332	343	2	2	43	4		housewife	2	2		2	2	38000	1	0	1	0	0	0	0	0		2	3	19:15	No 7/C, berathuduwa road, andadola, balapitiya	1		5		3		0	2					2	1			0			1	2	3
333	391	2	2	32	5		self employer	2	2		2	0	48000	1	0	1	0	0	0	0	0		2	1	20:15	baddegama road (near bridge), gonapinuwala	3		1		1		0	2	3		3		2	1			0			1	2	3
334	398	2	2	72	2		housewife	2	4		3	0	37000	0	0	0	0	0	0	0	0		2	1	11:30	No 21, atanikitha road, ahangama	1		4		1		0	2					2	1			0			0	1	3
335	399	2	2	50	7		teacher	2	2		3	3	54000	1	0	0	0	1	0	1	1	osteoarthritis	2	2	7:00	No 18, delagaha watta, ginthota	5		12	heavy weight fallen on body	1		0	2					2	1			0			0	1	3
336	255	2	1	40	2		laborer	2	2		3	1	25000	1	1	0	0	0	0	0	0		2	5	8:15	dadalla (near cemetery), galle	3		1		1		0	2	4		2		2	1			0			0	1	3
337	257	2	1	34	4		business	2	2		2	1	40000	1	0	0	1	0	0	0	0		2	6	11:00	near MOH office, poddala, galle	1		4		1		0	2					2	1			0			0	1	3
338	263	2	1	29	6		unemployed	2	1		4	0	30000	0	0	0	0	0	0	0	0		2	5	17:00	near naigala temple, weerakatiya	3		1		1		0	2	4		2		2	1			0			1	3	3
339	264	2	1	78	2		farmer	2	2		4	0	25000	0	0	0	0	0	0	0	1	ischemic heart disease; hypertension	2	7	11:00	near police station, meetiyagoda	1		4		1		0	2					2	1			0			1	2	3
340	271	2	1	67	4		business	2	2		3	0	35000	1	0	1	0	0	0	0	0		2	1	22:00	nalagasdeniya bus stop on hikkaduwa-baddegama road	3		1		1		1	2	4		2		2	1			0			1	2	12
341	272	2	1	30	4		self employed	2	2		2	1	25000	1	0	0	1	0	0	0	0		2	7	17:30	athulgahagoda bus stop, kanahentota, bentota	3		1		1		0	2	3		3		2	1			0			1	3	3
342	277	2	1	25	4		fisherman	2	1		3	0	25000	0	0	0	0	0	0	0	0		2	2	21:00	near harbour, dodanduwa, galle	2		5		3		0	2					2	1			0			0	1	3
343	278	2	2	67	2		farmer	2	2		5	0	25000	1	1	0	0	0	0	0	0		2	1	12:00	near siri vijayaramaya temple, kakiriwaththa, ahungalla	3		1		1		0	2	1		1		2	1			0			1	2	3
344	403	2	1	31	4		laborer	2	2		2	3	20000	1	0	1	0	0	0	0	0		2	2	15:00	No 54 maddegewaththa, madakibiya, galle (near home)	3		1		1		0	2	4		2		2	1			0			0	1	12
345	404	2	1	53	2		room service in a hotel	2	2		4	0	15000	1	0	1	0	0	0	1	1	dyslipidemia	2	2	9:00	in nadun uyana villa, kihimbiya, galle	2		12	heavy object fell on foot	1		0	2					2	1			0			0	1	3
346	406	2	1	49	4		driver	2	2		3	2	28000	1	0	0	1	0	0	0	0		2	2	9:30	near temple road junction, ampegama, baddegama	3		5		3		0	2					2	1			0			1	2	3
347	396	2	1	34	4		bank officer	2	2		2	3	35000	1	0	1	0	1	0	0	0		2	1	20:00	No-12 tharumalgoda, habaraduwa (near home)	3		1		1		0	2	4		2		2	1			0			1	2	3
348	397	2	1	69	2		retired teacher	2	2		2	5	20000	1	0	0	0	1	0	0	0		2	1	23:00	paragahaduwa waththa, jinananda mawatha, ahangama	3		1		1		0	2	4		2		2	1			0			0	1	3
349	298	2	1	49	4		business	2	2		5	2	40000	1	0	0	0	1	0	0	0		2	4	8:00	near elabada temple, kathaluwa, ahangama	1		12	coconut fell on forehead	1		0	2					2	1			0			0	1	6
350	323	2	1	36	4		fisherman	2	2		2	2	35000	1	0	1	1	0	0	0	0		2	7	15:00	thiththagalla junction, thiththagalla, habaraduwa	3		6		3		0	2					2	1			0			1	2	3
351	324	2	1	41	4		spray painter	2	2		2	1	30000	1	0	0	1	0	0	0	0		2	6	23:00	near southern expressway interchange, wathawana, imaduwa	1		4		1		0	2					2	1			0			1	2	3
352	333	2	1	67	4		laborer	2	2		3	0	15000	0	0	0	0	0	0	0	0		2	2	11:30	near south point hotel, kathaluwa junction, habaraduwa	3		1		1		0	2	1		1		2	1			0			1	2	7
353	337	2	1	55	9		laborer	2	2		5	0	25000	0	0	0	0	0	0	0	0		2	2	12:00	near kakiriwaththa temple, thotawaththa, ahungalla	2		12	heavy object fallen on leg	1		0	2					2	1			0			1	2	3
354	338	2	1	21	4		tea maker	2	1		5	0	25000	1	0	1	0	0	0	0	0		2	2	6:15	henegama junction, akuressa	3		1		1		0	2	8		2		2	1			0			1	2	3
355	347	2	1	19	4		unemployed	2	1		5	0	30000	1	0	1	0	0	0	0	0		2	2	22:00	mandalapura junction, 4th lane, neluwa	3		1		1		1	2	4		2		2	1			0			1	2	3
356	348	2	1	27	4		development officer	2	1		5	0	25000	1	0	1	0	0	0	0	0		2	3	13:00	3/3, Main road, magalle, galle	1		6		2		1	2					2	1			0			0	1	3
357	354	2	1	31	5		police officer	2	1		4	0	40000	1	0	1	0	0	0	0	0		2	3	11:30	near dammananda college, kirama	3		1		1		0	2	4		2		2	1			0			1	3	3
358	356	2	1	36	4		carpenter	2	2		2	2	30000	1	0	1	0	0	0	0	0		2	3	10:00	near weerakatiya junction (5 way junction), ranna road, weerakatiya	2		12	crush injury	1		0	2					2	1			0			1	2	3
359	306	2	2	56	5		housewife	2	2		3	1	47000	1	0	1	0	0	0	1	0		2	5	9:45	93/3, Polhena Road (near junction with beach road), matara	3		1		1		0	2	4		3		2	1			0			1	2	3
360	341	2	2	42	5		clerk in a private company	2	2		3	2	30000	1	0	1	0	0	0	0	1	hypertension	2	3	9:15	mayakaduwa-kakillawatta road (near 'T' junction), imaduwa, galle	3		1		1		0	2	4		3		2	0	1	15	1	0	15	0	1	6
361	353	2	2	43	4		housewife	2	2		2	3	37000	1	0	0	1	0	0	0	1	type 2 diabetes	2	4	10:45	Mayakaduwa-pangirihena road (near tea factory), mayakaduwa, imaduwa	3		1		1		0	2	4		3		2	0	1	10	1	0	5	0	1	3
362	361	2	2	71	4		unemployed	2	2		3	3	57000	1	0	1	1	0	0	0	0		2	6	18:15	No 31/2, panugalgoda road, gurullawala, ahangama	5		4		1		0	2					2	0	1	30	1	0	30	0	1	3
363	402	2	2	36	5		self-employer	2	2		2	2	38000	0	0	0	0	0	0	0	0		2	2	18:20	No 7/A, kadurupa road, ginthota, galle	2		5		3		0	2					2	1			0			0	1	3
364	405	2	1	28	4		driver	2	2		2	2	35000	1	0	1	0	0	0	0	0		2	2	17:00	janahitha mawatha junction, nawumgala, kottawa	3		1		1		0	2	4		2		2	1			0			0	1	12
365	395	2	1	59	9		laborer	2	2		5	0	20000	1	1	0	0	0	0	0	0		2	7	18:30	thalangala junction, nakiyadeniya	3		1		1		1	2	2		2		2	1			0			1	2	3
366	394	2	1	36	2		self employed	2	2		2	0	25000	1	0	1	0	0	0	0	0		2	1	11:30	ginigaldoowa, school lane, meetiyagoda	1		6		3		0	2					2	1			0			1	2	3
367	393	2	1	38	2		business-fisherman	2	2		2	1	30000	1	0	1	0	0	0	0	0		2	7	18:30	dewelwaththa junction, hiyare	3		1		1		1	2	4		2		2	1			0			0	1	12
368	387	2	1	19	4		unemployed	2	1		5	0	30000	1	0	1	0	0	0	0	0		2	7	6:00	Ihala hebessa junction, pitigala	3		1		1		0	2	4		2		2	1			0			0	1	12
369	383	2	1	38	4		fisherman	2	2		4	2	30000	1	0	1	0	0	0	0	0		2	7	22:00	No 64, fishing houses, urawaththa, ambalangoda	1		5		3		1	2					2	1			0			1	2	3
370	381	2	1	28	5		bank officer	2	1		4	0	30000	1	0	1	0	0	0	0	0		2	6	21:00	near navy base, magalle, galle	3		1		1		1	2	4		2		2	1			0			0	1	12
371	378	2	1	30	4		bank officer	2	1		4	0	35000	1	0	1	0	0	0	0	0		2	5	17:00	near matara railway station, matara	1		4		1		0	2					2	1			0			1	2	3
372	377	2	1	35	4		business	2	2		2	3	35000	1	0	0	1	0	0	0	0		2	6	22:00	near koggala fortress hotel, koggala	3		1		1		1	2	3		2		2	1			0			1	2	3
373	375	2	1	50	1		laborer	2	2		4	0	20000	1	1	0	0	0	0	0	0		2	6	10:00	near henegama junction, akuressa	1		4		1		0	2					2	1			0			1	2	3
374	370	2	1	51	2		laborer	2	2		4	1	20000	1	1	0	0	0	0	0	0		2	5	9:30	near filling station, yakkalamulla, galle	2		6		1		0	2					2	1			0			0	1	12
375	368	2	1	31	4		fishermen	2	2		2	3	30000	1	0	1	0	0	0	0	0		2	5	20:00	near unawatuna post office, unawatuna, galle	3		6		3		1	2					2	1			0			0	1	12
376	358	2	1	62	4		retired clerk	2	2		6	0	15000	1	1	1	0	0	0	0	0		2	4	6:00	near southern expressway interchange, baddegama	3		1		1		0	2	4		2		2	1			0			1	2	3
377	281	2	2	26	6		software engineer at private company	2	2		2	0	57000	1	0	1	0	0	0	1	0		2	2	13:20	No 105, school area, ahangamgoda, ahangama	1		8		1		0	2					2	1			0			0	1	6
378	283	2	2	56	4		retired garment worker	2	2		3	2	25000	0	0	0	0	0	0	0	1	ischemic heart disease; bronchial asthma	2	2	13:15	No 26, Peragaswatta, galle	1		12	heavy weight fallen on head	1		0	2					2	1			0			0	1	3
379	284	2	2	77	1		unemployed	2	2		2	0	35000	0	0	0	0	0	0	0	0		2	2	9:15	galle-colombo main road, thelwatta	3		1		1		0	2	9		3		2	1			1	0	10	0	1	7
380	282	2	2	33	4		self employer	2	2		2	2	27000	1	1	0	0	0	0	0	0		2	2	10:20	D. samson rajapaksha road (near post office), bataduwa, galle	3		1		1		0	2	2		3		2	1			0			0	1	7
381	266	2	1	54	2		building contracts	2	2		5	0	50000	0	0	0	0	0	0	0	0		2	6	15:00	near petrol shed (highway entrance road), nugaduwa, galle	2		4		1		0	2					2	1			0			0	1	12
382	267	2	1	38	4		army soldier	2	2		2	3	55000	1	0	1	0	0	0	0	0		2	6	18:00	near bridge, polduwa, habaraduwa	3		1		1		0	2	4		2		2	1			0			0	1	3
383	273	2	1	61	5		business	2	2		5	0	30000	1	0	1	0	0	0	0	0		2	1	7:30	near athpitiya 'bo' tree (like a temple), walasmulla	3		1		1		0	2	4		2		2	1			0			1	3	3
384	279	2	1	64	2		farmer	2	2		6	0	25000	1	0	1	0	0	0	0	0		2	1	10:00	near balapitiya market, balapitiya	1		4		1		0	2					2	1			0			1	2	3
385	293	2	2	48	5		housewife	2	2		2	2	37000	1	0	1	0	0	0	0	0		2	4	13:15	Labuduwa-wanduramba road (near junction with ambagahaduwa road), thotagoda	3		1		1		0	2	4		3		2	1			0			0	1	6
386	309	2	1	21	6		university student	2	2		3	3	56000	1	0	0	0	1	0	0	0		2	6	9:15	kamburupitiya-kotapola road (near market), kamburupitiya	3		1		1		0	2	4		2		2	1			1	0	10	1	2	3
387	367	2	1	65	4		retired clerk in government sector	2	2		6	0	15000	1	0	0	1	0	0	0	0		2	3	13:00	near waligama bus stand, waligama	3		1		1		0	2	1		1		2	1			0			1	3	3
388	372	2	1	30	5		developing officer-government	2	1		4	0	25000	1	0	1	0	0	0	0	0		2	5	19:30	near kananke police station, kananke, akuressa	3		1		1		0	2	4		2		2	1			0			1	2	12
389	376	2	1	55	2		laborer	2	2		6	0	20000	1	1	0	0	0	0	0	0		2	6	17:00	near dadalla cement factory; dadalla, galle	3		1		1		0	2	2		2		2	1			0			0	1	12
390	390	2	2	38	5		account keeper at private company	2	2		2	3	54000	1	0	0	1	0	0	1	1	bronchial asthma	2	1	6:00	No 16, rathmale road, kondeniya watta, dikwella	1		4		1		0	2					2	0	1	30	1	0	15	1	3	7
391	362	2	2	37	5		self employer	2	2		2	2	43000	1	0	0	1	0	0	0	0		2	6	10:25	near richmond college, galle	3		1		1		0	2	4		3		2	1			0			0	1	3
392	342	2	2	23	6		university student	2	1		3	0	47000	1	0	1	0	0	0	0	0		2	3	11:00	wewalwala road (near bus stop), bataganvila, galle	3		1		1		0	2	4		3		2	1			0			0	1	7
393	314	2	2	37	4		garment worker	2	2		2	2	35000	0	0	0	0	0	0	0	0		2	6	10:20	near kurunduwatta junction, ihalagoda, akmeemana	3		1		1		0	2	9		3		2	1			0			0	1	3
394	380	2	1	55	2		laborer	2	2		5	2	25000	1	1	0	0	0	0	0	0		2	5	10:00	near imaduwa bus stand, imaduwa	2		4		1		0	2					2	1			0			1	2	3
395	310	2	2	30	7		architecture	2	2		2	2	67000	1	0	0	0	1	0	1	0		2	5	10:15	laxman rajapaksha road (near highway), lunugamwehera, hambanthota	3		1		1		0	2	6		2		2	1			0			1	2	12
396	316	2	2	53	4		housewife	2	2		4	2	44000	0	0	0	0	0	0	0	1	poorly controlled type 2 diabetes	2	6	16:40	haburugala-uragasmanhandiya road (near junction with elpitiya road), uragasmanhandiya	3		1		1		0	2	4		3		2	1			0			1	2	12
397	321	2	1	48	4		bus driver	2	2		3	1	30000	1	0	0	1	0	0	0	1	ischemic heart disease, hypertension	2	6	16:00	egodahawaththa, uluwitike, galle	1		4		1		0	2					2	1			0			0	1	3
398	330	2	2	80	9		unemployed	2	4		2	0	37000	0	0	0	0	0	0	0	1	hypertension	2	2	7:15	No 24, 'pubudu mawatha', elpitiya-kahaduwa road, elpitiya	1		4		1		0	2					2	1			0			1	2	3
399	331	2	2	50	5		account keeper at a bank	2	2		3	1	67000	1	0	0	0	1	0	1	0		2	2	9:15	No 25/B, Uda aparekka road (near 3 way junction) aparekka	3		1		1		0	2	2		2		2	1			0			1	2	3
400	332	2	2	29	5		housewife	2	2		2	1	50000	1	0	1	0	0	0	1	0		2	2	6:15	No. 24 (in front of bus stop), horagoda road, thelijjawila	1		4		1		0	2					2	0	1	45	1	0	10	0	1	7
401	335	2	1	45	4		mason	2	2		3	2	30000	1	0	1	0	0	0	0	0		2	1	11:30	near bus stand, angunukolapalassa	2		4		1		0	2					2	1			0			1	3	3
402	339	2	1	30	4		factory worker-abroad	2	2		2	0	200000	1	0	1	0	0	0	0	0		2	2	8:30	near gatabaru temple, waralla, morawaka	3		1		1		0	2	4		2		2	1			0			1	2	12
403	355	2	1	32	5		welder	2	1		2	0	35000	1	0	1	0	0	0	0	0		2	4	8:00	near ambalangoda bus stand, ambalangoda	2		6		1		0	2					2	1			0			1	3	3
404	400	2	2	75	9		unemployed	2	2		2	0	15000	0	0	0	0	0	0	0	1	hypertension	2	2	15:15	No 13/B, Welegoda road, pathegama	1		4		1		0	2					2	0	1	30	1			1	2	7
405	401	2	2	23	6		university student	2	1		3	2	55000	1	0	1	0	0	0	0	0		2	1	17:30	elpitiya-pituwala-kahaduwa road, near elpitiya post office	3		1		1		0	2	4		3		2	1			1	0	5	1	2	12
[truncated: 170 more columns]
